# Supplementary material for: Artificial intelligence-enabled cardiac volumetry for opportunistic screening of cardiomegaly on chest CT: clinical validation with echocardiography
Source: Radiol Adv. 2026 Mar 7;3(2):umag013. doi: 10.1093/radadv/umag013 (PMC13016890; doi:10.1093/radadv/umag013)
Supplement: umag013_Supplementary_Data [file umag013_supplementary_data.zip]

Archive with 12 entries (12 files):
- 559068697_112307902_1765903357128.pdf
- 559068694_8650309_1765900979066.pdf
- Supplementary_Material_R2_rev_FKAY.pdf
- 559068690_116566136_1765900801541.pdf
- 559068688_135052138_1765900964737.pdf
- 562705584_35520246_1769694014442.pdf
- 562705542_122153213_1769726004251.pdf
- 562705574_112305846_1770136517482.pdf
- 559068686_77319593_1765974100712.pdf
- 559068687_135052129_1765898156924.pdf
- 559068701_59695425_1765898788396.pdf
- 559068685_122153312_1765898064090.pdf
